# Supplementary material for: Identifying important parameters in the inflammatory process with a mathematical model of immune cell influx and macrophage polarization
Source: PLoS Comput Biol. 2019 Jul 31;15(7):e1007172. doi: 10.1371/journal.pcbi.1007172 (PMC6690555; doi:10.1371/journal.pcbi.1007172)
Supplement: S1 File — Installation of the Potterswheel toolbox requires extensive setup as detailed on the software installation webpage (https://potterswheel.de/Pages/installation.php) which also contains troubleshooting steps. The authors did not contribute to the development of the software. (M) [file pcbi.1007172.s003.m]

% PottersWheel model definition file

function m = m1m2()

m = pwGetEmptyModel();

%% Meta information

m.name        = 'm1m2';
m.description = '';
m.authors     = {};
m.dates       = {'2018-07-07'};
m.modelFormat = 3.0;

%% Default sampling time points
m.t = [0 0.01 0.02 0.03 0.04 0.05 0.06 0.07 0.08 0.09  0.1 0.11 0.12 0.13 0.14 0.15 0.16 0.17 0.18 0.19  0.2 0.21 0.22 0.23 0.24 0.25 0.26 0.27 0.28 0.29  0.3 0.31 0.32 0.33 0.34 0.35 0.36 0.37 0.38 0.39  0.4 0.41 0.42 0.43 0.44 0.45 0.46 0.47 0.48 0.49  0.5 0.51 0.52 0.53 0.54 0.55 0.56 0.57 0.58 0.59  0.6 0.61 0.62 0.63 0.64 0.65 0.66 0.67 0.68 0.69  0.7 0.71 0.72 0.73 0.74 0.75 0.76 0.77 0.78 0.79  0.8 0.81 0.82 0.83 0.84 0.85 0.86 0.87 0.88 0.89  0.9 0.91 0.92 0.93 0.94 0.95 0.96 0.97 0.98 0.99    1 1.01 1.02 1.03 1.04 1.05 1.06 1.07 1.08 1.09  1.1 1.11 1.12 1.13 1.14 1.15 1.16 1.17 1.18 1.19  1.2 1.21 1.22 1.23 1.24 1.25 1.26 1.27 1.28 1.29  1.3 1.31 1.32 1.33 1.34 1.35 1.36 1.37 1.38 1.39  1.4 1.41 1.42 1.43 1.44 1.45 1.46 1.47 1.48 1.49  1.5 1.51 1.52 1.53 1.54 1.55 1.56 1.57 1.58 1.59  1.6 1.61 1.62 1.63 1.64 1.65 1.66 1.67 1.68 1.69  1.7 1.71 1.72 1.73 1.74 1.75 1.76 1.77 1.78 1.79  1.8 1.81 1.82 1.83 1.84 1.85 1.86 1.87 1.88 1.89  1.9 1.91 1.92 1.93 1.94 1.95 1.96 1.97 1.98 1.99    2 2.01 2.02 2.03 2.04 2.05 2.06 2.07 2.08 2.09  2.1 2.11 2.12 2.13 2.14 2.15 2.16 2.17 2.18 2.19  2.2 2.21 2.22 2.23 2.24 2.25 2.26 2.27 2.28 2.29  2.3 2.31 2.32 2.33 2.34 2.35 2.36 2.37 2.38 2.39  2.4 2.41 2.42 2.43 2.44 2.45 2.46 2.47 2.48 2.49  2.5 2.51 2.52 2.53 2.54 2.55 2.56 2.57 2.58 2.59  2.6 2.61 2.62 2.63 2.64 2.65 2.66 2.67 2.68 2.69  2.7 2.71 2.72 2.73 2.74 2.75 2.76 2.77 2.78 2.79  2.8 2.81 2.82 2.83 2.84 2.85 2.86 2.87 2.88 2.89  2.9 2.91 2.92 2.93 2.94 2.95 2.96 2.97 2.98 2.99    3 3.01 3.02 3.03 3.04 3.05 3.06 3.07 3.08 3.09  3.1 3.11 3.12 3.13 3.14 3.15 3.16 3.17 3.18 3.19  3.2 3.21 3.22 3.23 3.24 3.25 3.26 3.27 3.28 3.29  3.3 3.31 3.32 3.33 3.34 3.35 3.36 3.37 3.38 3.39  3.4 3.41 3.42 3.43 3.44 3.45 3.46 3.47 3.48 3.49  3.5 3.51 3.52 3.53 3.54 3.55 3.56 3.57 3.58 3.59  3.6 3.61 3.62 3.63 3.64 3.65 3.66 3.67 3.68 3.69  3.7 3.71 3.72 3.73 3.74 3.75 3.76 3.77 3.78 3.79  3.8 3.81 3.82 3.83 3.84 3.85 3.86 3.87 3.88 3.89  3.9 3.91 3.92 3.93 3.94 3.95 3.96 3.97 3.98 3.99    4 4.01 4.02 4.03 4.04 4.05 4.06 4.07 4.08 4.09  4.1 4.11 4.12 4.13 4.14 4.15 4.16 4.17 4.18 4.19  4.2 4.21 4.22 4.23 4.24 4.25 4.26 4.27 4.28 4.29  4.3 4.31 4.32 4.33 4.34 4.35 4.36 4.37 4.38 4.39  4.4 4.41 4.42 4.43 4.44 4.45 4.46 4.47 4.48 4.49  4.5 4.51 4.52 4.53 4.54 4.55 4.56 4.57 4.58 4.59  4.6 4.61 4.62 4.63 4.64 4.65 4.66 4.67 4.68 4.69  4.7 4.71 4.72 4.73 4.74 4.75 4.76 4.77 4.78 4.79  4.8 4.81 4.82 4.83 4.84 4.85 4.86 4.87 4.88 4.89  4.9 4.91 4.92 4.93 4.94 4.95 4.96 4.97 4.98 4.99    5 5.01 5.02 5.03 5.04 5.05 5.06 5.07 5.08 5.09  5.1 5.11 5.12 5.13 5.14 5.15 5.16 5.17 5.18 5.19  5.2 5.21 5.22 5.23 5.24 5.25 5.26 5.27 5.28 5.29  5.3 5.31 5.32 5.33 5.34 5.35 5.36 5.37 5.38 5.39  5.4 5.41 5.42 5.43 5.44 5.45 5.46 5.47 5.48 5.49  5.5 5.51 5.52 5.53 5.54 5.55 5.56 5.57 5.58 5.59  5.6 5.61 5.62 5.63 5.64 5.65 5.66 5.67 5.68 5.69  5.7 5.71 5.72 5.73 5.74 5.75 5.76 5.77 5.78 5.79  5.8 5.81 5.82 5.83 5.84 5.85 5.86 5.87 5.88 5.89  5.9 5.91 5.92 5.93 5.94 5.95 5.96 5.97 5.98 5.99    6 6.01 6.02 6.03 6.04 6.05 6.06 6.07 6.08 6.09  6.1 6.11 6.12 6.13 6.14 6.15 6.16 6.17 6.18 6.19  6.2 6.21 6.22 6.23 6.24 6.25 6.26 6.27 6.28 6.29  6.3 6.31 6.32 6.33 6.34 6.35 6.36 6.37 6.38 6.39  6.4 6.41 6.42 6.43 6.44 6.45 6.46 6.47 6.48 6.49  6.5 6.51 6.52 6.53 6.54 6.55 6.56 6.57 6.58 6.59  6.6 6.61 6.62 6.63 6.64 6.65 6.66 6.67 6.68 6.69  6.7 6.71 6.72 6.73 6.74 6.75 6.76 6.77 6.78 6.79  6.8 6.81 6.82 6.83 6.84 6.85 6.86 6.87 6.88 6.89  6.9 6.91 6.92 6.93 6.94 6.95 6.96 6.97 6.98 6.99    7 7.01 7.02 7.03 7.04 7.05 7.06 7.07 7.08 7.09  7.1 7.11 7.12 7.13 7.14 7.15 7.16 7.17 7.18 7.19  7.2 7.21 7.22 7.23 7.24 7.25 7.26 7.27 7.28 7.29  7.3 7.31 7.32 7.33 7.34 7.35 7.36 7.37 7.38 7.39  7.4 7.41 7.42 7.43 7.44 7.45 7.46 7.47 7.48 7.49  7.5 7.51 7.52 7.53 7.54 7.55 7.56 7.57 7.58 7.59  7.6 7.61 7.62 7.63 7.64 7.65 7.66 7.67 7.68 7.69  7.7 7.71 7.72 7.73 7.74 7.75 7.76 7.77 7.78 7.79  7.8 7.81 7.82 7.83 7.84 7.85 7.86 7.87 7.88 7.89  7.9 7.91 7.92 7.93 7.94 7.95 7.96 7.97 7.98 7.99    8 8.01 8.02 8.03 8.04 8.05 8.06 8.07 8.08 8.09  8.1 8.11 8.12 8.13 8.14 8.15 8.16 8.17 8.18 8.19  8.2 8.21 8.22 8.23 8.24 8.25 8.26 8.27 8.28 8.29  8.3 8.31 8.32 8.33 8.34 8.35 8.36 8.37 8.38 8.39  8.4 8.41 8.42 8.43 8.44 8.45 8.46 8.47 8.48 8.49  8.5 8.51 8.52 8.53 8.54 8.55 8.56 8.57 8.58 8.59  8.6 8.61 8.62 8.63 8.64 8.65 8.66 8.67 8.68 8.69  8.7 8.71 8.72 8.73 8.74 8.75 8.76 8.77 8.78 8.79  8.8 8.81 8.82 8.83 8.84 8.85 8.86 8.87 8.88 8.89  8.9 8.91 8.92 8.93 8.94 8.95 8.96 8.97 8.98 8.99    9 9.01 9.02 9.03 9.04 9.05 9.06 9.07 9.08 9.09  9.1 9.11 9.12 9.13 9.14 9.15 9.16 9.17 9.18 9.19  9.2 9.21 9.22 9.23 9.24 9.25 9.26 9.27 9.28 9.29  9.3 9.31 9.32 9.33 9.34 9.35 9.36 9.37 9.38 9.39  9.4 9.41 9.42 9.43 9.44 9.45 9.46 9.47 9.48 9.49  9.5 9.51 9.52 9.53 9.54 9.55 9.56 9.57 9.58 9.59  9.6 9.61 9.62 9.63 9.64 9.65 9.66 9.67 9.68 9.69  9.7 9.71 9.72 9.73 9.74 9.75 9.76 9.77 9.78 9.79  9.8 9.81 9.82 9.83 9.84 9.85 9.86 9.87 9.88 9.89  9.9 9.91 9.92 9.93 9.94 9.95 9.96 9.97 9.98 9.99   10];


%% X - Dynamic variables
% m = pwAddX(m, *ID, *startValue, fitSetting, minValue, maxValue, unit, compartment, name, description, typeOfStartValue, designerProps, classname)
m = pwAddX(m, 'P' , 0.003, 'fix',    [],     [],   [], 'comp_1', 'P' );
m = pwAddX(m, 'M1',     0, 'fix',     0,     [],   [], 'comp_1', 'M1');
m = pwAddX(m, 'M2',     0, 'fix',     0,     [],   [], 'comp_1', 'M2');
m = pwAddX(m, 'N' ,     0, 'fix',     0,     [],   [], 'comp_1', 'N' );
m = pwAddX(m, 'AN',     0, 'fix',     0,     [],   [], 'comp_1', 'AN');
m = pwAddX(m, 'B' ,  1000, 'fix',   100,  10000,   [], 'comp_1', 'B' );


%% K - Dynamic parameters
% m = pwAddK(m, *ID, *value, fitSetting, minValue, maxValue, unit, name, description)
m = pwAddK(m, 'snr'  , 16.4019920002305    , 'global', 10    , 100  );
m = pwAddK(m, 'smr'  , 21.4404             , 'fix'   , 8     , 100 );
m = pwAddK(m, 'umr'  , 5.15642             , 'fix'   , 5     , 80  );
m = pwAddK(m, 'um1'  , 6.82554344214172    , 'global', 1     , 20  );
m = pwAddK(m, 'um2'  , 8.27065197319285    , 'fix'   , 1     , 20  );
m = pwAddK(m, 'uan'  , 1.30931317432207    , 'fix'   , 1     , 15  );
m = pwAddK(m, 'km1m2', 8.61724199879709    , 'global', 0.1   , 100 );
m = pwAddK(m, 'km1p' , 1.00850022175004    , 'fix'   , 1     , 5   );
m = pwAddK(m, 'km1m1', 0.000993236136020421, 'fix'   , 0.0001, 5   );
m = pwAddK(m, 'km2m2', 1.59253772151022    , 'global', 0.001 , 5   );
m = pwAddK(m, 'kan'  , 7.10822919836749    , 'fix'   , 1     , 30  );
m = pwAddK(m, 'knp'  , 3.10009325649014    , 'global', .001     , 50  );
m = pwAddK(m, 'km1an', 0.997407471438622   , 'fix'   , 0.001 , 5   );
m = pwAddK(m, 'kpg'  , 35                  , 'fix'   , 10    , 35  );
m = pwAddK(m, 'kpn'  , 0.295024146368882   , 'fix'   , 0.11  , 5   );
m = pwAddK(m, 'kpm'  , 6.1103824249136     , 'fix'   , 1     , 10  );
m = pwAddK(m, 'unr'  , 3.97753517990732    , 'fix'   , 1     , 10  );
m = pwAddK(m, 'n_inf', 0.156384088195465   , 'fix'   , 0.01  , 5   );
m = pwAddK(m, 'kanm1', 2.89808017283302    , 'fix'   , 0.1   , 1000);
m = pwAddK(m, 'kanm2', 90.9575626487555    , 'global', 5     , 1000);
m = pwAddK(m, 'km2m1', 0.117354199532277   , 'fix'   , 0.01  , 1   );
m = pwAddK(m, 'km1n' , 0.025086814972565   , 'fix'   , 0.01  , 5   );
m = pwAddK(m, 'p_inf', 0.003               , 'fix'   , 1e-06 , 100 );
m = pwAddK(m, 'kb'   , 10                  , 'fix'   , 0.5   , 100 );
m = pwAddK(m, 'knan' , 0.607651029250834   , 'fix'   , 0.0001, 5   );
m = pwAddK(m, 'kann' , 0.000600657675376788, 'fix'   , 1e-06 , 0.01);
m = pwAddK(m, 'kc' , 0.0125, 'fix'   , 1e-06 , 0.1);

%% O - Ordinary differential equations
% m = pwAddO(m, *ID, *rhs)
m = pwAddO(m, 'P'  , 'kpg*P*(1-P/(p_inf+B))-kpn*P*N-kpm*P*M1/(1+(N/n_inf)^2)-kpm*P*M2/(1+(N/n_inf)^2)'                                                                );
m = pwAddO(m, 'M1' , 'smr*(km1p*P+km1n*N+km1m1*M1+km1an*uan*AN)/(umr+km1p*P+km1n*N+km1m1*M1+km1an*uan*AN+ km2m2*M2+sc)-um1*M1-km1m2*kanm1*AN*M1/(1+(N/n_inf)^2)+km2m1*M2');
m = pwAddO(m, 'M2' , 'smr*(km2m2*M2+kc)/(umr+km1p*P+km1n*N+km1m1*M1+km1an*uan*AN+ km2m2*M2+kc)-um2*M2+km1m2*kanm1*AN*M1/(1+(N/n_inf)^2)-km2m1*M2'                   );
m = pwAddO(m, 'N'  , 'snr*(knp*P+knan*uan*AN)/(unr+knp*P+knan*uan*AN)-kan*N'                                                                                                               );
m = pwAddO(m, 'AN' , 'kan*N-kanm1*AN*M1/(1+(N/n_inf)^2)-kanm2*AN*M2/(1+(N/n_inf)^2)-kann*N-uan*AN'                                                                                  );
m = pwAddO(m, 'B'  , '-kb*B*P'                                                                                                                                        );


%% C - Compartments
% m = pwAddC(m, *ID, *size, outside, spatialDim, name, unit, constant, designerProps, classname, description)
m = pwAddC(m, 'comp_1', 1);


%% Y - Observables
% m = pwAddY(m, *ID, *rhs, errorModelRhs, noiseType, unit, name, description, alternativeIDs, designerProps, classname)
m = pwAddY(m, 'N_obs' , 'N' );
m = pwAddY(m, 'M1_obs', 'M1');
m = pwAddY(m, 'M2_obs', 'M2');


%% Constraints
% m = pwAddCS(m, 'CS01', 'p_inf', '=', 'P(t==0)', 100);
