# Supplementary material for: Identifying important parameters in the inflammatory process with a mathematical model of immune cell influx and macrophage polarization
Source: PLoS Comput Biol. 2019 Jul 31;15(7):e1007172. doi: 10.1371/journal.pcbi.1007172 (PMC6690555; doi:10.1371/journal.pcbi.1007172)
Supplement: S2 File — (XLS) [file pcbi.1007172.s004.xls]

## Sheet: Sheet1
PottersWheel Data Format 4.1.1
Saved on 2018-3-21
Time	N_obs	stdCol-N_obs	M1_obs	stdCol-M1_obs	M2_obs	stdCol-M2_obs
0.666667	0.868262	0.111845	0.834819	0.110022	0.213951	0.0222277
0.833333	0.79764	0.106703	0.833461	0.113847	0.2659	0.0480551
1	1.03987	0.128174	1.10639	0.137323	0.379743	0.051174
1.66667	0.652583	0.169133	0.816216	0.223196	0.349057	0.108978
2	0.800061	0.123717	0.890158	0.139862	0.456778	0.0867722
3	0.599511	0.212519	0.625263	0.179609	0.409158	0.0530336
4	0.185181	0.038677	0.082499	0.0117511	0.173659	0.039681
5	0.0761612	0.0192516	0.0350016	0.00792017	0.0807251	0.0235826
6	0.145877	0.0497272	0.0894813	0.0584072	0.0904957	0.0265951
7	0.0414632	0.00930555	0.0268175	0.0133748	0.0285098	0.00718169
