# Supplementary material for: Identifying important parameters in the inflammatory process with a mathematical model of immune cell influx and macrophage polarization
Source: PLoS Comput Biol. 2019 Jul 31;15(7):e1007172. doi: 10.1371/journal.pcbi.1007172 (PMC6690555; doi:10.1371/journal.pcbi.1007172)
Supplement: S3 File — This file can be translated to a readable format with online tool SbmlViewer at http://sv.insysbio.com/ and can be loaded into any SBML-compatible software. A list of software can be found at http://sbml.org. (XML) [file pcbi.1007172.s005.xml]

<?xml version="1.0" encoding="UTF-8"?>
<sbml xmlns="http://www.sbml.org/sbml/level2/version4" level="2" version="4">
  <annotation>
    <SimBiology xmlns="http://www.mathworks.com">
      <Version Major="5" Minor="6" Point="0"/>
    </SimBiology>
  </annotation>
  <model id="model" name="M1M2">
    <listOfCompartments>
      <compartment id="compartment" name="M1M2" size="1" constant="true"/>
    </listOfCompartments>
    <listOfSpecies>
      <species id="P" name="P" compartment="compartment" initialConcentration="0.003" boundaryCondition="false" constant="false"/>
      <species id="M1" name="M1" compartment="compartment" initialConcentration="0" boundaryCondition="false" constant="false"/>
      <species id="M2" name="M2" compartment="compartment" initialConcentration="0" boundaryCondition="false" constant="false"/>
      <species id="N" name="N" compartment="compartment" initialConcentration="0" boundaryCondition="false" constant="false"/>
      <species id="AN" name="AN" compartment="compartment" initialConcentration="0" boundaryCondition="false" constant="false"/>
      <species id="B" name="B" compartment="compartment" initialConcentration="10000" boundaryCondition="false" constant="false"/>
    </listOfSpecies>
    <listOfParameters>
      <parameter id="snr" name="snr" value="16.4019920002305" constant="false"/>
      <parameter id="smr" name="smr" value="21.4404004982916" constant="false"/>
      <parameter id="umr" name="umr" value="5.1564201571929" constant="true"/>
      <parameter id="um1" name="um1" value="6.87942282554548" constant="true"/>
      <parameter id="um2" name="um2" value="8.27065197319285" constant="true"/>
      <parameter id="km1m2" name="km1m2" value="8.61724199879709" constant="true"/>
      <parameter id="km1p" name="km1p" value="1.00850022175004" constant="true"/>
      <parameter id="kan" name="kan" value="7.10822919836749" constant="true"/>
      <parameter id="knp" name="knp" value="3.10009325649014" constant="true"/>
      <parameter id="kpg" name="kpg" value="35" constant="true"/>
      <parameter id="kpn" name="kpn" value="0.295024146368882" constant="true"/>
      <parameter id="kpm" name="kpm" value="6.1103824249136" constant="true"/>
      <parameter id="unr" name="unr" value="3.97753517990732" constant="true"/>
      <parameter id="n_inf" name="n_inf" value="0.156384088195465" constant="true"/>
      <parameter id="kanm1" name="kanm1" value="2.89808017283302" constant="true"/>
      <parameter id="kanm2" name="kanm2" value="90.9575626487555" constant="true"/>
      <parameter id="km2m1" name="km2m1" value="0.117354199532277" constant="true"/>
      <parameter id="p_inf" name="p_inf" value="0.003" constant="true"/>
      <parameter id="kb" name="kb" value="10" constant="true"/>
      <parameter id="km1n" name="km1n" value="0.025086814972565" constant="true"/>
      <parameter id="km1m1" name="km1m1" value="0.000993236136020421" constant="true"/>
      <parameter id="km2m2" name="km2m2" value="1.59253772151022" constant="true"/>
      <parameter id="kann" name="kann" value="0.000600657675376788" constant="true"/>
      <parameter id="uan" name="uan" value="1.30931317432207" constant="true"/>
      <parameter id="knan" name="knan" value="0.607651029250834" constant="true"/>
      <parameter id="km1an" name="km1an" value="0.997407471438622" constant="true"/>
      <parameter id="kc" name="kc" value="0.0125" constant="true"/>
    </listOfParameters>
    <listOfReactions>
      <reaction id="dANdt" name="dANdt" reversible="false" fast="false">
        <listOfProducts>
          <speciesReference species="AN" stoichiometry="1"/>
        </listOfProducts>
        <kineticLaw>
          <math xmlns="http://www.w3.org/1998/Math/MathML">
            <apply>
              <minus/>
              <apply>
                <minus/>
                <apply>
                  <minus/>
                  <apply>
                    <minus/>
                    <apply>
                      <times/>
                      <ci> kan </ci>
                      <ci> N </ci>
                    </apply>
                    <apply>
                      <divide/>
                      <apply>
                        <times/>
                        <ci> kanm1 </ci>
                        <ci> AN </ci>
                        <ci> M1 </ci>
                      </apply>
                      <apply>
                        <plus/>
                        <cn type="integer"> 1 </cn>
                        <apply>
                          <power/>
                          <apply>
                            <divide/>
                            <ci> N </ci>
                            <ci> n_inf </ci>
                          </apply>
                          <cn type="integer"> 2 </cn>
                        </apply>
                      </apply>
                    </apply>
                  </apply>
                  <apply>
                    <divide/>
                    <apply>
                      <times/>
                      <ci> kanm2 </ci>
                      <ci> AN </ci>
                      <ci> M2 </ci>
                    </apply>
                    <apply>
                      <plus/>
                      <cn type="integer"> 1 </cn>
                      <apply>
                        <power/>
                        <apply>
                          <divide/>
                          <ci> N </ci>
                          <ci> n_inf </ci>
                        </apply>
                        <cn type="integer"> 2 </cn>
                      </apply>
                    </apply>
                  </apply>
                </apply>
                <apply>
                  <times/>
                  <ci> kann </ci>
                  <ci> N </ci>
                </apply>
              </apply>
              <apply>
                <times/>
                <ci> uan </ci>
                <ci> AN </ci>
              </apply>
            </apply>
          </math>
        </kineticLaw>
      </reaction>
      <reaction id="dPdt" name="dPdt" reversible="false" fast="false">
        <listOfProducts>
          <speciesReference species="P" stoichiometry="1"/>
        </listOfProducts>
        <kineticLaw>
          <math xmlns="http://www.w3.org/1998/Math/MathML">
            <apply>
              <minus/>
              <apply>
                <minus/>
                <apply>
                  <minus/>
                  <apply>
                    <times/>
                    <ci> kpg </ci>
                    <ci> P </ci>
                    <apply>
                      <minus/>
                      <cn type="integer"> 1 </cn>
                      <apply>
                        <divide/>
                        <ci> P </ci>
                        <apply>
                          <plus/>
                          <ci> p_inf </ci>
                          <ci> B </ci>
                        </apply>
                      </apply>
                    </apply>
                  </apply>
                  <apply>
                    <times/>
                    <ci> kpn </ci>
                    <ci> P </ci>
                    <ci> N </ci>
                  </apply>
                </apply>
                <apply>
                  <divide/>
                  <apply>
                    <times/>
                    <ci> kpm </ci>
                    <ci> P </ci>
                    <ci> M1 </ci>
                  </apply>
                  <apply>
                    <plus/>
                    <cn type="integer"> 1 </cn>
                    <apply>
                      <power/>
                      <apply>
                        <divide/>
                        <ci> N </ci>
                        <ci> n_inf </ci>
                      </apply>
                      <cn type="integer"> 2 </cn>
                    </apply>
                  </apply>
                </apply>
              </apply>
              <apply>
                <divide/>
                <apply>
                  <times/>
                  <ci> kpm </ci>
                  <ci> P </ci>
                  <ci> M2 </ci>
                </apply>
                <apply>
                  <plus/>
                  <cn type="integer"> 1 </cn>
                  <apply>
                    <power/>
                    <apply>
                      <divide/>
                      <ci> N </ci>
                      <ci> n_inf </ci>
                    </apply>
                    <cn type="integer"> 2 </cn>
                  </apply>
                </apply>
              </apply>
            </apply>
          </math>
        </kineticLaw>
      </reaction>
      <reaction id="dBdt" name="dBdt" reversible="false" fast="false">
        <listOfProducts>
          <speciesReference species="B" stoichiometry="1"/>
        </listOfProducts>
        <kineticLaw>
          <math xmlns="http://www.w3.org/1998/Math/MathML">
            <apply>
              <times/>
              <apply>
                <minus/>
                <ci> kb </ci>
              </apply>
              <ci> B </ci>
              <ci> P </ci>
            </apply>
          </math>
        </kineticLaw>
      </reaction>
      <reaction id="dM1dt" name="dM1dt" reversible="false" fast="false">
        <listOfProducts>
          <speciesReference species="M1" stoichiometry="1"/>
        </listOfProducts>
        <kineticLaw>
          <math xmlns="http://www.w3.org/1998/Math/MathML">
            <apply>
              <plus/>
              <apply>
                <minus/>
                <apply>
                  <minus/>
                  <apply>
                    <divide/>
                    <apply>
                      <times/>
                      <ci> smr </ci>
                      <apply>
                        <plus/>
                        <apply>
                          <times/>
                          <ci> km1p </ci>
                          <ci> P </ci>
                        </apply>
                        <apply>
                          <times/>
                          <ci> km1n </ci>
                          <ci> N </ci>
                        </apply>
                        <apply>
                          <times/>
                          <ci> km1m1 </ci>
                          <ci> M1 </ci>
                        </apply>
                        <apply>
                          <times/>
                          <ci> km1an </ci>
                          <ci> uan </ci>
                          <ci> AN </ci>
                        </apply>
                      </apply>
                    </apply>
                    <apply>
                      <plus/>
                      <ci> umr </ci>
                      <apply>
                        <times/>
                        <ci> km1p </ci>
                        <ci> P </ci>
                      </apply>
                      <apply>
                        <times/>
                        <ci> km1n </ci>
                        <ci> N </ci>
                      </apply>
                      <apply>
                        <times/>
                        <ci> km1m1 </ci>
                        <ci> M1 </ci>
                      </apply>
                      <apply>
                        <times/>
                        <ci> km1an </ci>
                        <ci> uan </ci>
                        <ci> AN </ci>
                      </apply>
                      <apply>
                        <times/>
                        <ci> km2m2 </ci>
                        <ci> M2 </ci>
                      </apply>
                      <ci> kc </ci>
                    </apply>
                  </apply>
                  <apply>
                    <times/>
                    <ci> um1 </ci>
                    <ci> M1 </ci>
                  </apply>
                </apply>
                <apply>
                  <divide/>
                  <apply>
                    <times/>
                    <ci> km1m2 </ci>
                    <ci> kanm1 </ci>
                    <ci> AN </ci>
                    <ci> M1 </ci>
                  </apply>
                  <apply>
                    <plus/>
                    <cn type="integer"> 1 </cn>
                    <apply>
                      <power/>
                      <apply>
                        <divide/>
                        <ci> N </ci>
                        <ci> n_inf </ci>
                      </apply>
                      <cn type="integer"> 2 </cn>
                    </apply>
                  </apply>
                </apply>
              </apply>
              <apply>
                <times/>
                <ci> km2m1 </ci>
                <ci> M2 </ci>
              </apply>
            </apply>
          </math>
        </kineticLaw>
      </reaction>
      <reaction id="dM2dt" name="dM2dt" reversible="false" fast="false">
        <listOfProducts>
          <speciesReference species="M2" stoichiometry="1"/>
        </listOfProducts>
        <kineticLaw>
          <math xmlns="http://www.w3.org/1998/Math/MathML">
            <apply>
              <minus/>
              <apply>
                <plus/>
                <apply>
                  <minus/>
                  <apply>
                    <divide/>
                    <apply>
                      <times/>
                      <ci> smr </ci>
                      <apply>
                        <plus/>
                        <apply>
                          <times/>
                          <ci> km2m2 </ci>
                          <ci> M2 </ci>
                        </apply>
                        <ci> kc </ci>
                      </apply>
                    </apply>
                    <apply>
                      <plus/>
                      <ci> umr </ci>
                      <apply>
                        <times/>
                        <ci> km1p </ci>
                        <ci> P </ci>
                      </apply>
                      <apply>
                        <times/>
                        <ci> km1n </ci>
                        <ci> N </ci>
                      </apply>
                      <apply>
                        <times/>
                        <ci> km1m1 </ci>
                        <ci> M1 </ci>
                      </apply>
                      <apply>
                        <times/>
                        <ci> km1an </ci>
                        <ci> uan </ci>
                        <ci> AN </ci>
                      </apply>
                      <apply>
                        <times/>
                        <ci> km2m2 </ci>
                        <ci> M2 </ci>
                      </apply>
                      <ci> kc </ci>
                    </apply>
                  </apply>
                  <apply>
                    <times/>
                    <ci> um2 </ci>
                    <ci> M2 </ci>
                  </apply>
                </apply>
                <apply>
                  <divide/>
                  <apply>
                    <times/>
                    <ci> km1m2 </ci>
                    <ci> kanm1 </ci>
                    <ci> AN </ci>
                    <ci> M1 </ci>
                  </apply>
                  <apply>
                    <plus/>
                    <cn type="integer"> 1 </cn>
                    <apply>
                      <power/>
                      <apply>
                        <divide/>
                        <ci> N </ci>
                        <ci> n_inf </ci>
                      </apply>
                      <cn type="integer"> 2 </cn>
                    </apply>
                  </apply>
                </apply>
              </apply>
              <apply>
                <times/>
                <ci> km2m1 </ci>
                <ci> M2 </ci>
              </apply>
            </apply>
          </math>
        </kineticLaw>
      </reaction>
      <reaction id="dNdt" name="dNdt" reversible="false" fast="false">
        <listOfProducts>
          <speciesReference species="N" stoichiometry="1"/>
        </listOfProducts>
        <kineticLaw>
          <math xmlns="http://www.w3.org/1998/Math/MathML">
            <apply>
              <minus/>
              <apply>
                <divide/>
                <apply>
                  <times/>
                  <ci> snr </ci>
                  <apply>
                    <plus/>
                    <apply>
                      <times/>
                      <ci> knp </ci>
                      <ci> P </ci>
                    </apply>
                    <apply>
                      <times/>
                      <ci> knan </ci>
                      <ci> uan </ci>
                      <ci> AN </ci>
                    </apply>
                  </apply>
                </apply>
                <apply>
                  <plus/>
                  <ci> unr </ci>
                  <apply>
                    <times/>
                    <ci> knp </ci>
                    <ci> P </ci>
                  </apply>
                  <apply>
                    <times/>
                    <ci> knan </ci>
                    <ci> uan </ci>
                    <ci> AN </ci>
                  </apply>
                </apply>
              </apply>
              <apply>
                <times/>
                <ci> kan </ci>
                <ci> N </ci>
              </apply>
            </apply>
          </math>
        </kineticLaw>
      </reaction>
    </listOfReactions>
  </model>
</sbml>
