# Supplementary material for: Identifying important parameters in the inflammatory process with a mathematical model of immune cell influx and macrophage polarization
Source: PLoS Comput Biol. 2019 Jul 31;15(7):e1007172. doi: 10.1371/journal.pcbi.1007172 (PMC6690555; doi:10.1371/journal.pcbi.1007172)
Supplement: S4 File — This MATLAB script (solve_sys_ODEs.m) solves the system of ODEs presented in this paper and plots model predictions versus data. (M) [file pcbi.1007172.s006.m]

% M1M2 Code

clear

%% load data

mouse_data;

%% Setup

% initial conditions

u0fcn = @(params)[params(23), 0, 0, 0, 0, 1000];

% parameter values:
params=[16.402; 21.440; 5.156; 6.826; 8.271; 1.309; 8.617; 1.008; 0.001; 1.593;...
    7.108; 3.100; 0.997; 35; 0.295; 6.110; 3.978; 0.156; 2.898; 90.958; ...
    0.117; 0.025; 0.003; 10; 0.608; 0.0006; 0.0125];


%% Simulate and Plot the Model

tspan=(0:1/24:10)';


[t,u] = ode45(@sys_ODEs,tspan,u0fcn(params),[],params);

figure(1)
    set(gca,'LineWidth',1,'FontSize',16,'FontName','Arial')
    hold on
    plot(t,u(:,4),'b','LineWidth',2);
    plot(times,data(:,1),'ko','LineWidth',2);
    %legend('Initial Simulation with Starting Parameters'); 
    ylabel('Neutrophil Concentration');  
    xlabel('Time');
    
figure(2)
    set(gca,'LineWidth',1,'FontSize',16,'FontName','Arial')
    hold on
    plot(t,u(:,2),'b','LineWidth',2);
    plot(times,data(:,2),'ko','LineWidth',2);
    %legend('Initial Simulation with Starting Parameters'); 
    ylabel('M1 Concentration');  
    xlabel('Time');    

figure(3)
    set(gca,'LineWidth',1,'FontSize',16,'FontName','Arial')
    hold on
    plot(t,u(:,3),'b','LineWidth',2);
    plot(times,data(:,3),'ko','LineWidth',2);
    %legend('Initial Simulation with Starting Parameters'); 
    ylabel('M2 Concentration');  
    xlabel('Time');
    
figure(4)
    set(gca,'LineWidth',1,'FontSize',16,'FontName','Arial')
    hold on
    yyaxis left
    plot(t,u(:,1),'LineWidth',2);
    hold on
    plot(t,u(:,5),'LineWidth',2);
    ylabel('State Variables');  
    yyaxis right
    plot(t,u(:,6),'LineWidth',2);
    %legend('Initial Simulation with Starting Parameters'); 
    xlabel('Time');
    
