# Supplementary material for: Identifying important parameters in the inflammatory process with a mathematical model of immune cell influx and macrophage polarization
Source: PLoS Comput Biol. 2019 Jul 31;15(7):e1007172. doi: 10.1371/journal.pcbi.1007172 (PMC6690555; doi:10.1371/journal.pcbi.1007172)
Supplement: S6 File — This MATLAB file contains the data presented in this paper and is called by the main model file. (M) [file pcbi.1007172.s008.m]

times = [16/24 20/24 1 40/24 2 3 4 5 6 7];
data = [0.86826179	0.834819127	0.213951167;...
0.797639516	0.833461014	0.265899972;...
1.039868303	1.106394203	0.379743363;...
0.652582616	0.816216282	0.349056672;...
0.800061152	0.890157559	0.456777583;...
0.59951066	0.625263267	0.409158318;...
0.185180895	0.082498996	0.173658809;...
0.076161202	0.035001595	0.080725084;...
0.145877417	0.089481321	0.090495684;...
0.041463216	0.026817535	0.028509834];
